# Supplementary material for: Adhesion of two-dimensional titanium carbides (MXenes) and graphene to silicon
Source: Nat Commun. 2019 Jul 8;10:3014. doi: 10.1038/s41467-019-10982-8 (PMC6614499; doi:10.1038/s41467-019-10982-8)
Supplement: Supplementary file 2 — Source Data [file 41467_2019_10982_MOESM2_ESM.xlsx]

## Sheet: SiO2-SiO2
SiO2/SiO2
Adhesion force, uN	Adhesion energy, J/m^2
0.455	0.366621
0.497	0.400463
0.493	0.39724
0.49	0.394822
0.485	0.390794
0.456	0.367426
0.459	0.369844
0.49	0.394822
0.486	0.391599
0.497	0.400463
0.496	0.399657
0.48	0.386765
0.487	0.392405
0.497	0.400463
0.498	0.401268
0.483	0.389182
0.482	0.388376
0.487	0.392405
0.493	0.39724
0.498	0.401268
0.466	0.375484
0.487	0.392405
0.472	0.380319
0.492	0.396434
0.467	0.37629
0.484	0.389988
0.468	0.377096
0.466	0.375484
0.474	0.38193
0.476	0.383542
0.472	0.380319
0.471	0.379513
0.479	0.385959
0.481	0.38757
0.481	0.38757
0.479	0.385959
0.478	0.385153
0.481	0.38757
0.483	0.389182
0.486	0.391599
0.484	0.389988
0.487	0.392405
0.485	0.390794
0.486	0.391599
0.492	0.396434
0.488	0.393211
0.469	0.377901
0.493	0.39724
0.494	0.398045
0.498	0.401268
0.495	0.398851
0.494	0.398045
0.499	0.402074
0.442	0.356146

## Sheet: Monolayer graphene-SiO2
Monolayer graphene/SiO2
Adhesion force, uN	Adhesion energy, J/m^2
0.684	0.590624
0.669	0.577672
0.697	0.601849
0.694	0.599259
0.685	0.591488
0.648	0.559539
0.675	0.582853
0.665	0.574218
0.641	0.553494
0.645	0.556948
0.655	0.565583
0.698	0.602713
0.675	0.582853
0.682	0.588897
0.671	0.579399
0.659	0.569037
0.695	0.600123
0.671	0.579399
0.667	0.575945
0.685	0.591488
0.671	0.579399
0.645	0.556948
0.651	0.562129
0.671	0.579399
0.665	0.574218
0.659	0.569037
0.697	0.601849
0.682	0.588897
0.656	0.566447
0.647	0.558675
0.669	0.577672
0.697	0.601849
0.653	0.563856
0.632	0.545723
0.659	0.569037
0.648	0.559539
0.637	0.55004
0.626	0.540542
0.672	0.580262
0.662	0.571627
0.643	0.555221
0.657	0.56731
0.666	0.575081
0.694	0.599259
0.643	0.555221
0.674	0.581989
0.669	0.577672
0.643	0.555221
0.645	0.556948
0.697	0.601849
0.646	0.557812
0.683	0.589761
0.656	0.566447
0.661	0.570764

## Sheet: Bilayer graphene-SiO2
Bilayer graphene/SiO2
Adhesion force, uN	Adhesion energy, J/m^2
1.566	1.3697
1.507	1.3181
1.533	1.34084
1.538	1.34521
1.553	1.35833
1.559	1.36358
1.541	1.34784
1.504	1.31547
1.561	1.36533
1.556	1.36096
1.564	1.36795
1.577	1.37932
1.536	1.34346
1.555	1.36008
1.564	1.36795
1.555	1.36008
1.552	1.35746
1.555	1.36008
1.546	1.35221
1.559	1.36358
1.571	1.37408
1.544	1.35046
1.596	1.39594
1.541	1.34784
1.544	1.35046
1.563	1.36708
1.554	1.35921
1.499	1.3111
1.508	1.31897
1.483	1.29711
1.513	1.32335
1.515	1.32509
1.52	1.32947
1.523	1.33209
1.525	1.33384
1.524	1.33297
1.529	1.33734
1.481	1.29536
1.533	1.34084
1.537	1.34434
1.574	1.3767
1.579	1.38107
1.543	1.34959
1.538	1.34521
1.543	1.34959
1.577	1.37932
1.536	1.34346
1.487	1.3006
1.564	1.36795
1.573	1.37582
1.554	1.35921
1.558	1.3627
1.565	1.36883
1.578	1.3802

## Sheet: Tri-layer graphene-SiO2
Tri-layer graphene/SiO2
Adhesion force, uN	Adhesion energy, J/m^2
1.537	1.31418
1.592	1.36121
1.548	1.32359
1.589	1.35864
1.529	1.30734
1.503	1.28511
1.581	1.3518
1.555	1.32957
1.475	1.26117
1.568	1.34069
1.516	1.29622
1.538	1.31504
1.517	1.29708
1.511	1.29195
1.547	1.32273
1.595	1.36377
1.484	1.26886
1.474	1.26031
1.462	1.25005
1.492	1.2757
1.571	1.34325
1.554	1.32872
1.495	1.27827
1.562	1.33556
1.566	1.33898
1.574	1.34582
1.536	1.31333
1.574	1.34582
1.521	1.3005
1.577	1.34838
1.529	1.30734
1.578	1.34924
1.543	1.31931
1.541	1.3176
1.536	1.31333
1.538	1.31504
1.579	1.35009
1.515	1.29537
1.505	1.28682
1.516	1.29622
1.578	1.34924
1.535	1.31247
1.575	1.34667
1.571	1.34325
1.536	1.31333
1.579	1.35009
1.592	1.36121
1.594	1.36292
1.513	1.29366
1.509	1.29024
1.508	1.28938
1.501	1.2834
1.579	1.35009
1.518	1.29793

## Sheet: Ti3C2Tx-SiO2
		Ti3C2Tx/SiO2
Thickness, nm	Batche number	Adhesion force, uN	Adhesion energy, J/m^2
1.5	1	1.038	0.871285
	1	1.053	0.883876
	1	1.04	0.872964
	1	1.062	0.89143
	1	1.041	0.873803
	1	1.027	0.862051
	1	1.096	0.919969
	1	1.051	0.882197
	1	1.065	0.893948
	4	1.013	0.8503
	4	1.098	0.921648
	4	1.041	0.873803
	4	1.006	0.844424
	4	1.077	0.904021
	4	1.014	0.851139
	4	1.091	0.915772
	4	1.056	0.886394
	4	1.018	0.854497
3.2	1	1.065	0.893948
	1	1.074	0.901503
	1	1.092	0.916612
	1	1.077	0.904021
	1	1.065	0.893948
	1	1.091	0.915772
	1	1.065	0.893948
	1	1.077	0.904021
	1	1.089	0.914094
	4	1.123	0.942633
	4	1.053	0.883876
	4	1.156	0.970333
	4	1.078	0.90486
	4	1.088	0.913254
	4	1.078	0.90486
	4	1.088	0.913254
	4	1.079	0.9057
	4	1.098	0.921648
5.4	1	1.065	0.893948
	1	1.038	0.871285
	1	1.055	0.885554
	1	1.028	0.862891
	1	1.031	0.865409
	1	1.05	0.881357
	1	1.075	0.902342
	1	1.028	0.862891
	1	1.043	0.875482
	4	1.072	0.899824
	4	0.985	0.826797
	4	1.086	0.911575
	4	0.974	0.817564
	4	1.048	0.879679
	4	1.044	0.876321
	4	1.074	0.901503
	4	1.045	0.87716
	4	1.051	0.882197
6.4	1	1.071	0.898985
	1	1.057	0.887233
	1	1.074	0.901503
	1	1.068	0.896466
	1	1.098	0.921648
	1	1.072	0.899824
	1	1.089	0.914094
	1	1.071	0.898985
	1	1.056	0.886394
	4	1.041	0.873803
	4	1.052	0.883036
	4	1.045	0.87716
	4	1.092	0.916612
	4	1.065	0.893948
	4	0.941	0.789864
	4	1.098	0.921648
	4	1.065	0.893948
	4	1.031	0.865409
7.3	1	1.074	0.901503
	1	1.073	0.900663
	1	1.08	0.906539
	1	1.069	0.897306
	1	1.064	0.893109
	1	1.069	0.897306
	1	1.087	0.912415
	1	1.074	0.901503
	1	1.067	0.895627
	4	1.024	0.859533
	4	1.058	0.888073
	4	1.067	0.895627
	4	1.014	0.851139
	4	1.045	0.87716
	4	1.065	0.893948
	4	1.092	0.916612
	4	1.052	0.883036
	4	1.052	0.883036
8.5	1	1.07	0.898145
	1	1.072	0.899824
	1	1.067	0.895627
	1	1.066	0.894788
	1	1.077	0.904021
	1	1.072	0.899824
	1	1.069	0.897306
	1	1.072	0.899824
	1	1.071	0.898985
	4	1.025	0.860373
	4	1.085	0.910736
	4	1.025	0.860373
	4	1.157	0.971172
	4	1.052	0.883036
	4	1.087	0.912415
	4	1.025	0.860373
	4	1.044	0.876321
	4	1.044	0.876321
14.4	1	1.069	0.897306
	1	1.148	0.963617
	1	1.122	0.941793
	1	1.082	0.908218
	1	1.045	0.87716
	1	1.047	0.878839
	1	1.085	0.910736
	1	1.123	0.942633
	1	1.024	0.859533
	4	1.07	0.898145
	4	1.079	0.9057
	4	1.076	0.903182
	4	1.071	0.898985
	4	1.073	0.900663
	4	1.074	0.901503
	4	1.066	0.894788
	4	1.067	0.895627
	4	1.078	0.90486
18.6	1	1.157	0.971172
	1	1.085	0.910736
	1	1.024	0.859533
	1	1.078	0.90486
	1	1.189	0.998032
	1	1.067	0.895627
	1	1.098	0.921648
	1	1.157	0.971172
	1	1.023	0.858694
	4	1.071	0.898985
	4	1.069	0.897306
	4	1.066	0.894788
	4	1.069	0.897306
	4	1.079	0.9057
	4	1.082	0.908218
	4	1.178	0.988799
	4	1.074	0.901503
	4	1.078	0.90486
22.2	1	1.058	0.888073
	1	1.158	0.972011
	1	1.044	0.876321
	1	1.128	0.94683
	1	1.064	0.893109
	1	1.074	0.901503
	1	1.078	0.90486
	1	1.056	0.886394
	1	1.075	0.902342
	4	1.065	0.893948
	4	1.071	0.898985
	4	1.074	0.901503
	4	1.077	0.904021
	4	1.078	0.90486
	4	1.087	0.912415
	4	1.177	0.98796
	4	1.189	0.998032
	4	1.058	0.888073
N/A	2	1.083	0.909057
N/A	2	1.073	0.900663
N/A	2	1.062	0.89143
N/A	2	1.071	0.898985
N/A	2	1.089	0.914094
N/A	2	1.074	0.901503
N/A	2	1.088	0.913254
N/A	2	1.062	0.89143
N/A	2	1.061	0.890591
N/A	3	1.04	0.872964
N/A	3	1.031	0.865409
N/A	3	1.062	0.89143
N/A	3	1.035	0.868767
N/A	3	1.025	0.860373
N/A	3	1.047	0.878839
N/A	3	1.047	0.878839
N/A	3	1.025	0.860373
N/A	3	1.115	0.935918
N/A	5	1.081	0.907378
N/A	5	1.041	0.873803
N/A	5	1.087	0.912415
N/A	5	1.056	0.886394
N/A	5	1.046	0.878
N/A	5	1.059	0.888912
N/A	5	1.041	0.873803
N/A	5	1.075	0.902342
N/A	5	1.007	0.845264
N/A	6	1.087	0.912415
N/A	6	1.065	0.893948
N/A	6	1.057	0.887233
N/A	6	1.091	0.915772
N/A	6	1.106	0.928363
N/A	6	1.073	0.900663
N/A	6	1.071	0.898985
N/A	6	1.047	0.878839
N/A	6	1.045	0.87716

## Sheet: Ti2CTx-SiO2
		Ti2CTx/SiO2
Thickness, nm	Batch number	Adhesion force, uN	Adhesion energy, J/m^2
1.4	1	0.575	0.42433
	1	0.584	0.430972
	1	0.506	0.373411
	1	0.501	0.369721
	1	0.519	0.383004
	1	0.531	0.39186
	1	0.523	0.385956
	1	0.547	0.403667
	1	0.533	0.393336
	4	0.538	0.397026
	4	0.527	0.388908
	4	0.527	0.388908
	4	0.514	0.379314
	4	0.543	0.400716
	4	0.545	0.402191
	4	0.524	0.386694
	4	0.506	0.373411
	4	0.512	0.377839
3	1	0.541	0.39924
	1	0.531	0.39186
	1	0.518	0.382266
	1	0.531	0.39186
	1	0.491	0.362341
	1	0.538	0.397026
	1	0.567	0.418427
	1	0.533	0.393336
	1	0.502	0.370459
	4	0.544	0.401453
	4	0.543	0.400716
	4	0.556	0.410309
	4	0.517	0.381528
	4	0.516	0.38079
	4	0.529	0.390384
	4	0.513	0.378577
	4	0.556	0.410309
	4	0.531	0.39186
7.5	1	0.516	0.38079
	1	0.535	0.394812
	1	0.528	0.389646
	1	0.527	0.388908
	1	0.509	0.375625
	1	0.517	0.381528
	1	0.533	0.393336
	1	0.532	0.392598
	1	0.522	0.385218
	4	0.512	0.377839
	4	0.513	0.378577
	4	0.555	0.409571
	4	0.527	0.388908
	4	0.517	0.381528
	4	0.501	0.369721
	4	0.524	0.386694
	4	0.529	0.390384
	4	0.558	0.411785
9.3	1	0.517	0.381528
	1	0.534	0.394074
	1	0.529	0.390384
	1	0.518	0.382266
	1	0.528	0.389646
	1	0.557	0.411047
	1	0.517	0.381528
	1	0.536	0.39555
	1	0.534	0.394074
	4	0.574	0.423592
	4	0.548	0.404405
	4	0.516	0.38079
	4	0.522	0.385218
	4	0.571	0.421379
	4	0.589	0.434662
	4	0.527	0.388908
	4	0.534	0.394074
	4	0.512	0.377839
11.3	1	0.531	0.39186
	1	0.591	0.436138
	1	0.516	0.38079
	1	0.535	0.394812
	1	0.554	0.408833
	1	0.534	0.394074
	1	0.531	0.39186
	1	0.486	0.358651
	1	0.547	0.403667
	4	0.544	0.401453
	4	0.556	0.410309
	4	0.578	0.426544
	4	0.527	0.388908
	4	0.594	0.438352
	4	0.529	0.390384
	4	0.507	0.374149
	4	0.587	0.433186
	4	0.589	0.434662
12.7	1	0.548	0.404405
	1	0.559	0.412523
	1	0.491	0.362341
	1	0.517	0.381528
	1	0.552	0.407357
	1	0.525	0.387432
	1	0.509	0.375625
	1	0.557	0.411047
	1	0.539	0.397764
	4	0.584	0.430972
	4	0.596	0.439828
	4	0.541	0.39924
	4	0.564	0.416213
	4	0.566	0.417689
	4	0.598	0.441304
	4	0.57	0.420641
	4	0.585	0.43171
	4	0.504	0.371935
14.9	1	0.513	0.378577
	1	0.527	0.388908
	1	0.539	0.397764
	1	0.528	0.389646
	1	0.529	0.390384
	1	0.519	0.383004
	1	0.527	0.388908
	1	0.519	0.383004
	1	0.572	0.422117
	4	0.531	0.39186
	4	0.512	0.377839
	4	0.571	0.421379
	4	0.597	0.440566
	4	0.564	0.416213
	4	0.585	0.43171
	4	0.592	0.436876
	4	0.574	0.423592
	4	0.538	0.397026
19.5	1	0.531	0.39186
	1	0.479	0.353486
	1	0.551	0.406619
	1	0.492	0.363079
	1	0.581	0.428758
	1	0.536	0.39555
	1	0.507	0.374149
	1	0.482	0.3557
	1	0.505	0.372673
	4	0.565	0.416951
	4	0.523	0.385956
	4	0.533	0.393336
	4	0.585	0.43171
	4	0.584	0.430972
	4	0.535	0.394812
	4	0.594	0.438352
	4	0.535	0.394812
	4	0.567	0.418427
26.9	1	0.533	0.393336
	1	0.571	0.421379
	1	0.578	0.426544
	1	0.527	0.388908
	1	0.592	0.436876
	1	0.589	0.434662
	1	0.552	0.407357
	1	0.507	0.374149
	1	0.538	0.397026
	4	0.526	0.38817
	4	0.587	0.433186
	4	0.565	0.416951
	4	0.545	0.402191
	4	0.537	0.396288
	4	0.532	0.392598
	4	0.562	0.414737
	4	0.564	0.416213
	4	0.534	0.394074
N/A	2	0.575	0.42433
N/A	2	0.549	0.405143
N/A	2	0.557	0.411047
N/A	2	0.574	0.423592
N/A	2	0.516	0.38079
N/A	2	0.545	0.402191
N/A	2	0.574	0.423592
N/A	2	0.516	0.38079
N/A	2	0.52	0.383742
N/A	3	0.56	0.413261
N/A	3	0.542	0.399978
N/A	3	0.572	0.422117
N/A	3	0.533	0.393336
N/A	3	0.516	0.38079
N/A	3	0.545	0.402191
N/A	3	0.576	0.425068
N/A	3	0.543	0.400716
N/A	3	0.516	0.38079
N/A	5	0.539	0.397764
N/A	5	0.53	0.391122
N/A	5	0.499	0.368245
N/A	5	0.52	0.383742
N/A	5	0.542	0.399978
N/A	5	0.558	0.411785
N/A	5	0.562	0.414737
N/A	5	0.539	0.397764
N/A	5	0.542	0.399978
N/A	6	0.546	0.402929
N/A	6	0.543	0.400716
N/A	6	0.526	0.38817
N/A	6	0.5	0.368983
N/A	6	0.543	0.400716
N/A	6	0.564	0.416213
N/A	6	0.535	0.394812
N/A	6	0.518	0.382266
N/A	6	0.526	0.38817
